# Supplementary material for: Multifunctional Skin Dermal Extracellular Matrix Enabling Skin-Relevant Bioactivity for Tissue Remodeling, Hydration, and Anti-Hyperpigmentation
Source: J Microbiol Biotechnol. 2026 Jan 13;36:e2601001. doi: 10.4014/jmb.2601.01001 (PMC12828126; doi:10.4014/jmb.2601.01001)
Supplement: Supplementary file 1 [file jmb-36-e2601001-supple.xlsx]

## Sheet: Sheet1
Table S1. Abundances of proteins identified in skin ECM (n = 3)
Gene name	iBAQ of skin ECM 1	iBAQ of skin ECM 2	iBAQ of skin ECM 3
A1BG	1416000	881760	1449500
A2M	5503700	4197300	4353400
AARS1	38657	28677	20991
ABI3BP	123280	95485	115840
ACAT1	156600	0	110910
ACLY	68151	62008	61776
ACO1	83401	48622	74467
ACO2	1006000	1239800	1143200
ACTB	5202900	3315900	3375000
ACTC1	68483000	65545000	62747000
ACTG1	21962000	15806000	13548000
ACTG2	0	200050	48085
ACTN1	169470	170760	62154
ACTN4	669670	1584200	691800
ACTR1A	260440	173760	191450
ACTR1B	0	95844	0
ACTR3	487760	410820	409580
ACY1	287000	121940	0
ADD1	120740	128900	160750
ADH5	370310	240970	337430
ADIPOQ	0	1329100	1047900
AEBP1	1147200	418730	1774700
AGPAT1	0	52034	0
AGT	733160	732780	502710
AHNAK	467770	404750	446920
AHNAK2	29145	25945	28549
AHSG	16111000	10878000	12398000
AIFM1	0	104880	87546
AK2	62686	0	0
AKAP12	202660	0	165410
AKR1A1	4251000	2737000	2867400
AKR1B1	851640	499670	630830
ALB	764500000	616710000	536070000
ALDH18A1	82698	96180	118390
ALDH1L2	988540	716580	890990
ALDH2	383620	180690	198150
ALDH3A2	0	0	227070
ALDH7A1	636900	757260	455090
ALDH9A1	154330	332610	0
ALDOA	1358800	716590	1220700
ALDOC	607630	253790	401150
AMBP	2239500	1786600	1734700
ANO10	92847	76564	0
ANP32A	772600	732250	51815
ANPEP	1202400	851170	887620
ANXA1	29312000	28308000	23350000
ANXA11	562790	0	132650
ANXA2	89345000	88399000	77223520
ANXA4	4367600	3967400	3289500
ANXA5	52410000	54991000	39201000
ANXA6	6646700	7189000	3588900
ANXA7	480730	990530	810020
ANXA8	243870	421460	134370
AP1B1	34191	46185	0
AP2A1	76074	96517	51619
AP2A2	128160	119290	40193
AP2B1	328160	252410	432990
APMAP	32948	0	0
APOA1	17796000	18509000	17355000
APOA2	66404	167520	83645
APOA4	357200	252500	227270
APOB	51303	2253.7	96065
APOC3	2057700	0	1431400
APOE	157540	173860	193110
APOH	2533700	963780	1321000
APOR	471960	1697600	673970
APPL1	0	175670	188130
ARCN1	1576100	1677700	1558100
ARF3	1688100	1690600	1548100
ARF4	10044800	14536900	7434000
ARF5	2792700	2496300	1779200
ARFGAP3	115770	0	0
ARHGAP1	175600	844540	568060
ARHGDIA	3803000	3287000	3787300
ARHGDIB	388500	0	238200
ARL6IP5	3412600	3037900	2660500
ARL8B	752930	993920	830370
ARMC10	430310	805480	212220
ARPC1B	2211200	2255400	2192600
ARPC2	54742	64195	776130
ARPC3	355890	635930	197820
ASPH	466150	363390	476210
ASPN	48174000	43811000	44775000
ATL3	427330	42545	0
ATOX1	726280	0	0
ATP1A1	0	92566	34951
ATP2A2	88617	82826	116670
ATP2B4	62183	61353	0
ATP5F1A	4492800	5347600	3489100
ATP5F1B	5616000	5456500	4369700
ATP5F1C	54712	368590	31901
ATP5MF	2908400	1401700	2082000
ATP5MG	991450	639980	639350
ATP5PD	285530	583470	170970
ATP5PO	779050	465880	239050
ATP6V1B2	235690	0	167030
ATP6V1C1	59586	44720	30968
BANF1	271060	910570	1864300
BDH2	0	178340	0
BEST1	324120	0	0
BGN	7077400	20450000	6285100
BIN1	285630	244220	61924
BPIFA3	6297900	0	4068700
BSG	0	0	421310
C1QA	466280	174890	0
C1QBP	718660	0	927360
C3	2020100	2091800	1339800
C4A	331760	220520	229990
C4BPA	0	0	63450
C5	0	0	3254.5
C8A	0	39192	0
C8G	304850	475690	315910
C9	0	278430	130450
CA3	199860	200350	122510
CAD	31388	20167	16702
CALD1	0	267550	288880
CALM2	4460600	3528900	4930300
CALR	615980	499120	919200
CALU	731520	561800	466470
CAMK2D	370560	11037000	336130
CAND1	332040	195670	227880
CANX	695150	503830	644740
CAP1	642410	758030	804790
CAPG	1238200	1790400	1063200
CAPN1	0	86232	0
CAPN2	231450	590140	468060
CAPNS1	210250	210000	162510
CAPZA1	488500	329590	555600
CAPZA2	511870	625200	282710
CAPZB	1202900	665350	225790
CASK	16643	16854	0
CASP8	1031400	0	472820
CAST	0	0	15195
CAT	0	0	180780
CAV1	2945900	4642200	1520400
CAVIN1	5703400	5737300	4247300
CAVIN3	4078900	2189300	2658900
CBR1	95092	210610	833040
CBR2	23418	0	0
CCDC80	493490	579790	393240
CCL16	5574000	3706800	3283500
CCT2	202510	170180	160790
CCT3	55746	218150	94173
CCT4	317070	87886	87131
CCT5	64519	135000	47094
CCT6A	62841	166500	61738
CCT7	72583	82341	0
CD109	47174	96109	101280
CD276	149270	0	86642
CD44	388160	644540	378340
CD47	0	343180	0
CD59	3923700	4999800	4426100
CD81	1118900	834320	1614100
CDC37	0	0	195340
CDC42	1237000	1304100	400750
CDH13	125010	143300	111960
CES1	2446030	1268100	1189400
CFB	1542300	2425800	2019400
CFD	1629400	414420	360970
CFH	652850	307060	139820
CFI	219260	203890	206390
CFL1	15150000	13892000	11861000
CFL2	876770	706880	257850
CGREF1	530790	278900	514270
CHIA	0	508920	367990
CKAP4	4148400	3217500	3154300
CKB	30568	333770	179140
CKM	81050	97904	0
CLEC3B	61916000	52825000	55862000
CLIC1	625090	401160	426450
CLIC4	254040	461650	551490
CLTC	2516400	2181000	1973300
CLU	228220	191090	216830
CMBL	72520	40468	26795
CMPK1	620720	987220	800550
CNDP2	1095300	532510	610030
CNN1	1511800	1915700	2703200
CNN2	0	286820	0
CNN3	597010	570720	437100
CNP	0	0	170330
CNPY2	527780	421590	585870
COG3	28732	0	0
COL1A1	621080000	340270000	406840000
COL6A2	283050000	326800000	220380000
COL6A1	282300000	309530000	214870000
COL6A3	163414800	202340900	125088400
COL1A2	94621000	37971000	49129000
COL3A1	18726000	13398000	18479000
COL14A1	7246900	14657000	5700400
COL12A1	2622000	1938500	2454900
COL6A6	1613000	2543200	1633200
COL5A2	2290500	1015300	1488900
COL5A1	912420	975050	627140
COL4A1	239160	124620	494010
COL4A2	158160	374700	168520
COL5A3	217180	127810	146490
COL15A1	81963	61373	54574
COL6A5	33429	96386	35879
COL7A1	16933	29974	0
COL18A1	0	23856	0
COMMD9	85210	101920	71501
COMT	1556200	1590300	1320200
COPA	978180	1089000	801610
COPB1	596410	561470	474280
COPB2	1094300	624680	680650
COPE	2211000	1932900	2216200
COPG1	1611056	1404400	1405100
COPG2	65819	0	48404
COPS3	146510	100230	94326
COPS4	32001	40517	18398
COPS7A	38100	41938	18386
COPZ1	179540	185990	0
COPZ2	636120	1069400	582920
CORO1B	392470	438070	0
COX4I1	1080300	705350	683310
COX6B	181590	0	0
CP	915810	865760	493450
CPHL1	156410	606790	375240
CPNE1	26664	75090	38777
CPNE3	219890	291700	213420
CPSF6	10650	13494	0
CPT1B	784010	0	747380
CPT2	99609	129400	120070
CPZ	102630	283640	188470
CRABP1	0	638360	0
CRABP2	3346900	2742400	2174000
CRIP2	2287200	1328400	1629900
CRTAP	0	0	14581
CRYAB	0	0	399330
CRYL1	774390	789230	580980
CRYM	98939	68091	64716
CS	622770	788050	284270
CSTB	1299200	2668100	2728300
CTNNA1	0	34341	0
CTNND1	0	73383	0
CYB5R3	9536000	6984100	8587000
CYC1	0	390720	0
CYP20A1	302500	559600	166120
DAD1	16517000	13727000	13389000
DARS1	183570	167830	193860
DBI	1542400	2091300	1738100
DBN1	105790	145870	88522
DCN	602930000	511250000	442000000
DCTN1	270490	0	269970
DCTN2	257210	93310	154900
DDAH2	718580	482780	830660
DDOST	2045200	2005100	1872600
DDX1	273350	292050	276170
DDX39B	594610	256370	597350
DDX3X	154340	238050	77849
DECR1	0	0	254460
DES	287450	3941800	3043700
DHX9	56907	26721	79077
DLAT	369930	289510	301890
DLST	175100	372790	210990
DNM1	136360	198410	30139
DPP7	299770	175150	48520
DPT	17645000	30459000	15085000
DPYSL2	2153000	1595600	1621500
DPYSL3	141980	1054300	380110
DSTN	1680200	1930200	1664400
DTD2	583630	391430	285010
DYNC1H1	64768	54106	39546
ECHDC1	0	0	57400
ECHDC2	315880	0	0
ECHS1	84983	335470	185690
ECI1	36464	263620	334050
ECM1	228820	1201500	681400
ECPAS	8795	7675.2	4329.6
EEF1A1	12173000	11991000	10655000
EEF1B	696950	1046000	992130
EEF1D	752780	1673700	1736700
EEF1E1	355570	0	196610
EEF1G	1003500	1202100	1136600
EEF2	2980500	4003100	3182900
EFEMP1	217020	179200	96926
EFEMP2	271600	0	0
EHD1	132850	0	111520
EHD2	139330	1185300	143220
EHD4	165650	257410	181610
EIF1	0	404860	0
EIF2S3	303070	98364	255470
EIF3A	36554	85277	42400
EIF3C	64917	44496	0
EIF3M	15436	22152	63799
EIF4A2	207180	571770	147120
EIF4A3	9770.3	25617	0
EIF4G1	2105	64492	73155
EIF4H	0	116590	63657
EIF5A	9006530	901850	6654360
EIF6	226940	247790	227650
ELN	7555500	11142000	5363400
EMILIN1	0	333140	100740
ENO1	10872000	10484000	8878400
ENOSF1	211500	0	0
EPB41L2	113150	240950	80042
EPRS1	96647	90476	0
EPX	121090	262650	134970
ERC1	1202900	194310	546370
ERH	1454200	938950	1564100
ERP29	0	290930	0
ERP44	305120	149060	180090
ESD	313120	291060	230040
ESYT1	29452	56548	35049
ETFA	447590	383490	411570
EVPL	520620	245080	563220
EXOC6B	25134	24970	17856
EZR	250140	33422	162930
F13A1	154330	378980	180290
F2	1053700	1683000	1615400
FABP3	902300	4138300	706350
FABP4	7406300	7830200	5342000
FABP5	680830	1610600	1369500
FAHD2A	141330	0	90043
FAM114A1	341250	286390	305320
FAM180B	1139800	1708600	579040
FANCD2	565000	0	278460
FARSA	56751	49123	87413
FASN	187090	155920	144720
FBF1	80262	169280	79334
FBLN1	475060	426210	399980
FBLN2	162250	170710	155500
FBLN5	602150	1169700	588010
FBLN7	291650	0	232440
FBN1	12843000	15170000	10655000
FCN2	420860	502570	408610
FDPS	276190	235080	0
FERMT2	109670	87093	72712
FETUB	240620	226760	109150
FGA	2782000	3606300	2097000
FGB	2007800	2596500	1695000
FGG	2023500	365080	1654700
FHL1	553520	1022400	804360
FIS1	0	127920	440350
FKBP10	1189700	1618800	1010900
FKBP11	5503000	4479000	5607700
FKBP14	74681	63051	61659
FKBP2	593940	541130	430020
FKBP9	2313500	2235500	1736000
FLII	295820	187190	140390
FLNA	1053000	1730400	1798300
FLNB	29407	45109	47031
FLNC	21996	22709	94683
FMOD	248330	1191200	997070
FN1	3579600	3198200	2907700
FSCN1	488760	529850	406370
G6PD	0	158780	0
GAA	50398	0	0
GALNT16	22623	112090	133800
GANAB	208290	227710	340870
GAPDH	33187000	18742000	24985000
GARS1	214070	174810	203720
GATD3	0	229940	0
GBP1	25814	66930	0
GC	1392200	1342100	1456900
GCN1	1638.6	1560	14649
GDI1	304000	0	0
GDI2	2762000	1664100	1472700
GFPT1	46580	60911	0
GLDN	5842000	8118700	6761700
GLG1	296270	37076	114880
GLRX3	91909	69204	17815
GLTP	534540	567440	607820
GLUD1	73989	116050	143220
GNA13	0	221770	0
GNAI2	474370	1558700	552710
GNAS	51471	31875	21308
GNB1	707460	1748100	526200
GNB2	595980	380150	557670
GNB4	0	355510	342350
GNG12	840290	707440	894940
GOLGA2	34934	65833	0
GOLT1B	1260000	567350	1379800
GOT2	162830	154090	0
GPD1	572210	0	0
GPI	1570700	1034500	1329300
GPX7	1869300	1471700	622940
GPX8	167220	0	1168700
GRHPR	36089	59060	29895
GSN	7980700	10248000	7291200
GSTP1	3406500	2667200	3569800
GSTZ1	636740	557090	639290
H1-0	786500	0	526100
H1-10	346090	0	254200
H1-3	5324100	9669200	4285900
H2AC12	82304000	156630000	65431000
H2AX	1434500	1803400	831950
H2AZ2	4698900	4413800	5285400
H2BC11	33537000	71933000	26940000
H3-3A	185420000	214300000	156430000
H3C15	10075000	11141000	5030300
HACD3	423990	0	194550
HADH	720420	525600	503820
HADHA	805700	640960	619020
HADHB	1024100	951620	801030
HAPLN3	0	49850	28097
HBA	51694000	71182000	73845000
HBB	120120000	110700000	118100000
HDGF	0	257480	0
HDGFL3	828440	1296200	1154200
HDLBP	749700	914580	470980
HEBP1	95525	0	0
HEPH	0	83427	41867
HHIPL2	150700	0	125040
HINT1	0	0	5371400
HIST1H3E	16000000	24841000	18808000
HK1	179260	245030	32307
HNRNPA1	225680	770480	368380
HNRNPA2B1	315170	1296700	1490900
HNRNPA3	484940	784020	393280
HNRNPC	0	0	193340
HNRNPD	873150	988260	902410
HNRNPF	524190	366970	562490
HNRNPH1	22605	0	0
HNRNPK	1206300	1014700	740700
HNRNPL	0	0	109190
HNRNPM	0	116650	36312
HNRNPR	289550	395080	164410
HNRNPU	411500	635610	309180
HP	1192200	569480	752200
HP1BP3	229130	225280	156930
HPX	10931000	7108900	8126700
HRG	5927900	4851200	4141800
HSD17B10	910070	274150	464160
HSD17B12	0	315950	313330
HSD17B4	187260	80534	60133
HSP90AA1	1814400	1878200	1802200
HSP90B1	2219700	1976700	1819800
HSPA1B	1386300	1456000	1396400
HSPA4	50026	0	0
HSPA5	2931700	1862700	2676500
HSPA8	3420400	2970100	2636500
HSPA9	0	69332	0
HSPB1	2020200	2017000	1616500
HSPB6	428680	252000	419140
HSPD1	574730	636600	550600
HSPE1	0	616040	0
HSPG2	93695	312570	146300
HTT	450860	525710	534680
HYOU1	0	28886	13906
IDH1	1465400	1267300	1463600
IDH2	169430	132640	178460
IDH3A	194080	140500	134220
IFI30	1648100	955160	1486900
IGBP1	102670	60688	70611
IGFBP6	774710	0	984150
IGHM	23238000	25696000	15760000
IKBIP	648180	210030	710650
ILF2	0	216190	0
ILK	0	0	44857
ILVBL	43782	0	42200
IMMT	101890	85082	0
INHCA	1055200	964670	364680
INPP1	340300	154430	230440
IPO5	116710	72923	80464
IPO7	0	0	5291
IQGAP1	1069000	1418100	1242900
ISOC1	0	0	91315
ITGB1	129320	133630	350240
ITIH1	178730	281160	168230
ITIH2	116860	298220	116690
ITIH3	105810	138610	118360
ITIH4	157030	186550	111400
JUP	0	10350	0
KATNAL2	0	534700	0
KCTD12	0	124590	0
KDELR1	584450	490810	0
KERA	2304900	757040	2162400
KNG1	140490	0	95419
KPNB1	163430	239440	123280
KRT15	46520	391330	9742.9
KRT17	15495	26479	15168
KRT19	6739.1	12637	7554.3
KRT31	0	3160800	0
KRT5	7012100	9984100	796520
KRT8	0	0	164490
KRT82	522900	482980	360570
KTN1	0	37613	0
KYAT3	0	63721	0
LAMA3	3903.8	9054.3	0
LAMA4	69593	105300	55032
LAMA5	22744	63806	39680
LAMB1	0	0	35153
LAMB2	22459	316500	349260
LAMC1	298840	656650	490790
LAMC2	26317	46061	0
LANCL1	537750	0	0
LAP3	0	0	86994
LASP1	0	0	344400
LCP1	213680	193430	153720
LDB3	0	623670	65321
LDHA	3166000	4678600	3186000
LDHB	2130100	2986300	2459400
LGALS1	98049000	65146000	70020000
LGALS3	6844800	1026100	4848400
LIMS1	0	404440	42685
LMAN1	1174700	383020	1311800
LMAN2	0	141690	0
LMF2	0	12769	0
LMNA	6214830	7548300	5621700
LMNB1	27289	53069	15735
LOC100153899	280790	369770	431450
LOC100156325	9626600	7676300	8778400
LOC100158003	5796300	9077200	4041300
LOC100302368	3633200	19219000	5920400
LOC100513601	0	186590	0
LOC100523123	0	427830	0
LOC100523670	103070	2409200	97108
LOC106504545	7824100	7937700	5621400
LOC106504547	835090	936400	1005900
LOC110255185	708250	1659700	510600
LOC110255272	167440	284700	0
LOC110255312	1690100	2573200	313750
LOC110255331	474480	416000	318800
LOC110256000	754000	862220	854120
LOC110258651	742530	0	0
LOC396684	595330	155740	181070
LOC396685	33509000	35099000	26968000
LOX	19549000	11307000	12825000
LPP	122290	105810	92762
LRRC59	2502600	1884900	2322400
LRRTM3	33375000	8744300	8180100
LSM5	970860	0	621370
LUM	684140000	701260000	633240000
LZIC	96844	79548	0
MACROH2A1	437410	859420	125360
MAOA	0	145460	0
MAP1A	15854	0	11779
MAP1B	35656	15494	19339
MAP4	276650	194830	251320
MATR3	136170	105670	40048
MDH1	2980700	2148600	3113800
MDH2	2752600	3055900	1827200
ME1	29792	0	0
MFAP4	1675100	2898900	1070400
MIF	82115	1076400	70840
MPC2	1672800	837520	1054000
MPZ	500790	346310	833090
MRC2	1406300	810330	1053300
MRI1	0	33555	34084
MSN	617110	1420600	653610
MTAP	227250	0	211630
MT-ATP6	548290	1280500	654830
MTCH2	0	27766	10606
MT-CO1	1368200	1364600	1561000
MT-CO2	314410	490430	316320
MTHFD1	0	150000	0
MTPN	3161400	1830700	2093700
MTX2	42581	0	0
MVP	244350	458150	177420
MYADM	1708800	0	1835500
MYBBP1A	38546	47622	17362
MYG1	227710	190030	216620
MYH11	1582300	2779000	5198100
MYH14	89875	77304	58606
MYH9	351840	657840	621390
MYL12A	1920000	2742500	3624700
MYL6	4508700	3736600	5649500
MYL9	532100	854740	1750500
MYLK	0	35544	68947
MYO1C	434700	452230	374490
MYO1D	142670	68064	102180
MYOF	89778	132360	129960
NAP1L1	0	577820	372050
NAPRT	20451	0	0
NAXE	152790	28974	161490
NCL	717990	827560	636690
NDRG1	0	653300	557430
NDUFA12	403220	303750	210620
NDUFS1	67320	28296	39902
NDUFS5	99912	146350	0
NDUFV1	0	102650	82576
NDUFV2	200890	178220	0
NIBAN1	245930	69098	203870
NIBAN2	37176	0	0
NID1	97664	109310	77981
NID2	74288	58448	179370
NME1	249930	136640	0
NME2	2812600	2069000	2078500
NNT	91028	0	73232
NONO	0	40972	0
NPEPPS	15302	112170	129720
NPM1	410590	495860	462380
NR2E3	696390	258070	335840
NSF	53537	0	0
NT5E	756670	376800	281270
NUCB1	257530	55863	347100
NUCB2	202930	104990	142040
NUDT18	16214	0	12396
NUTF2	651380	0	0
OAT	1020700	909360	513190
OGDH	120190	227150	113120
OGN	94331000	81762000	75037000
OLA1	264690	161110	159300
OLFML1	9053900	8144800	6895600
OLFML3	5293000	3079300	4028000
OMD	596660	0	421590
ORM1	1673900	0	563290
OSTF1	0	154810	45130
OTUD5	395400	331080	562730
OXCT1	158360	115430	29314
P3H1	179520	273110	220160
P3H3	409540	451210	148090
P3H4	155510	399420	54587
P4HA1	689280	771460	310130
P4HA2	316460	343870	484600
P4HB	5609900	5117100	4370400
PA2G4	0	244360	350000
PABPC1	0	62384	0
PABPN1	604230	0	0
PAFAH1B2	1239300	1440100	1245800
PALLD	12890	0	0
PARK7	1181600	304580	805220
PARVA	0	218560	224130
PC	51717	0	111690
PCBP1	2198200	2724100	1079500
PCBP2	682780	990370	672430
PCOLCE	11437000	9230900	10909000
PCYOX1	349300	302230	0
PDCD6	59848000	44016000	46470000
PDCD6IP	21842	23646	14607
PDGFRL	283880	232840	283140
PDHA1	286600	177700	262210
PDIA3	2138200	2750100	2532400
PDIA4	0	106980	178740
PDIA6	1772800	2300000	2114100
PDXK	143300	207200	169360
PEA15	47650	539270	613310
PEBP1	2929500	2834300	1997300
PEPD	1202000	1065200	963170
PFKL	86489	122780	67382
PFKP	62175	71290	59796
PFN1	5747200	6379900	5740700
PGAM1	908330	1676000	789070
PGD	926110	726010	931700
PGK1	1878800	3512300	3311800
PGLS	516110	409120	489880
PGM1	201090	418290	475360
PGM5	0	119020	149700
PHB1	644180	689410	553740
PHB2	511330	513960	378660
PHGDH	2189100	3107500	1951400
PHPT1	0	349410	0
PHRF1	24671000	20488000	26389000
PI16	3631800	2285200	3638900
PICALM	1177000	623980	903600
PITPNA	182090	0	64918
PIWIL2	414740	0	294570
PKM	11095000	9998800	9661100
PLEC	459830	470270	394720
PLEKHO2	84278	57731	0
PLG	412800	450250	514180
PLIN5	0	130770	40564
PLOD1	319800	196790	355220
PLPP1	386570	317470	280450
PLS3	945890	1307300	1343200
PMM2	0	0	120270
PMPCA	24473	16821	33240
PNP	93929	149890	92768
PODN	802510	156970	605880
POGLUT3	0	85627	123440
POLR2H	66962	97772	47285
POSTN	104895700	75442000	101203700
PPIA	19208000	22180000	12997000
PPIB	17064000	9598700	8152700
PPIC	2828800	3804400	2002400
PPIH	35062	0	0
PPL	0	28800	0
PPP1CB	676780	927830	490280
PPP2R1A	84169	166680	179250
PRDX1	1222800	2430300	1858400
PRDX2	3148100	3863200	3360800
PRDX3	459020	210300	311780
PRDX4	503880	987260	693090
PRDX5	1020700	1014000	834360
PRDX6	1384400	1877800	1582500
PRELP	38019000	26460000	30392000
PRKACA	449470	633340	602300
PRKAR1A	0	90390	0
PRKAR2A	337130	478030	331410
PRRC1	494950	819860	324920
PRXL2A	360920	0	0
PSMA2	578390	584370	300440
PSMA4	1069600	772730	411200
PSMA6	289210	399980	242090
PSMB3	0	394190	0
PSMC3	215480	69221	78634
PSMC4	47459	46905	21215
PSMC5	0	76516	0
PSMC6	0	69341	0
PSMD1	0	60765	0
PSMD11	149350	89190	86107
PSMD12	107260	144760	173630
PSMD2	25588	16256	9038
PSMD3	94665	0	77479
PSMD5	364260	198630	338290
PSME1	18112	222140	0
PTBP1	540650	351200	361170
PTGES3	512980	396230	0
PTGFRN	169320	207950	298970
PTGIS	348970	428000	275120
PYCR1	1493700	1749100	1207900
PYGB	198590	581250	776840
PYGL	40666	19350	30195
PZP	527610	681550	639450
QARS	78929	128660	45599
QDPR	0	446850	198170
QPCT	343860	0	315860
QSOX1	0	153140	0
RAB10	1015600	1232800	749090
RAB11A	798710	482700	517100
RAB14	1196500	859770	980420
RAB1B	3418000	2923700	2004400
RAB21	202720	0	150650
RAB2A	794160	1654800	850720
RAB5B	637760	2559500	746000
RAB5C	385470	0	0
RAB6A	193400	640420	0
RAB7A	618560	1012600	415020
RAC1	1014700	1645200	0
RACK1	1064300	3310100	2289900
RAD23B	423190	298150	289960
RAN	1561200	2849100	2000100
RAP1B	0	684870	0
RARRES2	643040	3648500	311870
RARS1	162010	65490	82469
RBM3	452680	627720	0
RCN1	869100	438600	692150
RCN3	5314900	2126400	5460100
RDX	68204	72545	48657
REEP5	1928200	4692200	2066200
RETN	582530	0	0
RHOA	418270	232920	175730
RHOC	1646000	2632700	2570500
RIMOC1	223660	0	147760
RNASE4	28753000	17026000	1913400
RNH1	969350	1359500	1493700
RNPEP	188190	0	0
RPL10A	2804200	839120	3024200
RPL11	5260700	4261900	4549700
RPL12	7280800	5192100	4655000
RPL13	1782400	4462000	554070
RPL13A	2966600	1961400	2106900
RPL14	5313300	6407100	3362300
RPL15	374660	2097400	1057100
RPL18	9151300	8828300	7908600
RPL18A	4440400	4436300	3970100
RPL19	2871700	2484600	3779600
RPL21	1585400	3145000	0
RPL22	1674800	7290000	5124200
RPL23	4466600	3373500	3333700
RPL24	827090	1589100	1037500
RPL27A	6071000	4757200	4420700
RPL28	0	1231300	1635000
RPL3	654140	763760	567420
RPL30	2675700	3517800	2791100
RPL32	2316800	1381500	1269300
RPL36	1370600	605750	0
RPL38	1932000	2942200	1843900
RPL4	5242200	4620000	5581300
RPL5	0	1061500	0
RPL6	1166300	2887300	990260
RPL7	1249200	1542800	1198200
RPL7A	5985000	4548300	6031000
RPL8	1132900	1295500	1055600
RPL9	694960	1706100	1653500
RPLP0	7794900	7340300	5498500
RPLP1	1981100	3254700	9203100
RPLP2	4964600	1828500	4044500
RPN1	1558900	2002100	1197100
RPN2	1034900	1505900	1206100
RPS10	297290	712750	90286
RPS11	1927100	2094600	1444100
RPS12	1447600	1434300	326510
RPS13	5651700	4625400	3937300
RPS14	2922300	5038100	2391400
RPS15	0	1233200	0
RPS15A	3362500	349400	3332000
RPS16	3238800	3295700	3350200
RPS17	852400	709710	557050
RPS18	1277200	772760	1030400
RPS19	1591800	1558400	1567700
RPS2	1645600	2388500	1260800
RPS20	6555700	9043700	9359500
RPS23	968990	1586900	663790
RPS24	621090	1889300	1245100
RPS25	0	2541500	1109300
RPS28	8478900	8193400	6454700
RPS3	3072100	3660600	4336400
RPS3A	724490	1312300	345890
RPS4X	2692100	2506100	1691700
RPS5	5967600	4932700	3991900
RPS6	1821700	3925700	4301900
RPS7	1093500	1663600	542490
RPS8	4130300	5953900	3937000
RPS9	2947700	4516100	2992700
RPSA	3126900	2891500	2970500
RRAS	0	240370	0
RRBP1	315490	233150	327640
RSU1	510520	477800	749540
RTCB	321210	0	0
RTN4	652740	368380	581270
RTRAF	302940	258360	174380
RYR1	139750	137330	0
S100A10	7517400	7975800	8550000
S100A11	9668000	14542000	6621200
S100A14	366290	508220	190540
S100A4	10413000	13453000	8524200
S100A6	10987000	8966200	16885000
S100B	0	986780	573820
SAR1A	3094100	3160200	2250000
SAR1B	336510	306180	208630
SARS1	232290	166110	29477
SBDS	71626	0	0
SDCBP	0	210350	0
SDHA	210780	37890	146960
SEC11A	846960	0	851120
SEC13	2378200	1668000	1983140
SEC22B	190700	205450	976220
SEC23A	334650	615040	425590
SEC24D	199120	536930	510530
SEC31A	1315300	572390	1169700
SEC61A1	106750	192720	78551
SEC61G	624920	0	267540
SELENBP1	231340	143660	111000
SELENOF	0	0	284540
SEPTIN11	0	0	271100
SEPTIN2	570640	935200	514690
SEPTIN7	278720	1343500	690250
SEPTIN8	238600	0	289190
SEPTIN9	562170	426100	439980
SERPINA1	3489000	3543900	3895900
SERPINA3-2	370030	912860	225090
SERPINB1	2481200	874650	2025100
SERPINB6	490990	284090	447680
SERPINC1	2181300	1367700	1174000
SERPIND1	2083400	2551000	2353200
SERPINF1	21131000	19518000	19469000
SERPINF2	260250	376100	168190
SERPING1	623880	587660	640290
SERPINH1	17253000	17925000	15323000
SET	0	786890	0
SFPQ	281250	157200	143610
SFXN1	0	37956	0
SFXN3	480170	1293900	601460
SH3BGRL	465710	0	489090
SH3BGRL3	4203200	1976000	3462600
SH3GLB1	121400	0	103300
SHMT2	828860	769490	824180
SLC1A5	0	111820	68490
SLC25A11	343900	521410	341950
SLC25A24	15391	9495.1	0
SLC25A3	494970	527580	429930
SLC25A5	1083100	1105300	898040
SLC25A6	0	1050200	746900
SLC27A3	16752	0	10548
SLC4A1	0	0	52894
SND1	597350	422760	316770
SNRPD1	138150	302730	164810
SNX12	0	566360	0
SNX3	0	117630	0
SNX5	100740	86116	63337
SNX6	413520	316310	251580
SOD3	1900600	790210	1546100
SORBS1	0	0	30004
SORD	4790600	0	3284900
SPAG8	393620	310960	0
SPARC	2643900	2564600	2127900
SPON1	654240	383020	562080
SPR	529080	707230	490010
SPTAN1	444720	459860	570070
SPTBN1	308480	321610	284200
SRD5A1	0	131730	0
SRI	428940	313020	182080
SRP68	69463	51860	37219
SRP72	71697	58639	37706
SRPX	3708700	4343200	2329500
SRSF3	1389500	1371300	0
SSB	186820	358050	171720
SSC5D	9929.3	26954	18585
SSR1	2687900	1425300	2763800
SSR3	0	2944600	0
SSR4	1170700	1495400	1378800
ST13	575490	1050200	455250
STIP1	0	75486	0
STOM_tv1	186600	0	141440
STOML2	91823	66161	62159
STT3A	28042	229550	15524
STX12	0	0	72686
SUCLG1	0	347300	0
SUCLG2	20195	330910	151330
SURF4	545380	1470900	182770
SYNCRIP	621470	686550	461910
SYPL1	724750	976440	0
TAGLN	2204800	3459200	4728500
TAGLN2	8266900	8595600	5502200
TALDO1	270190	280720	175700
TARDBP	381530	97812	0
TARS1	51847	53648	40204
TCP1	76848	135890	0
TF	18244000	13261000	15924000
TGFB1I1	37671	115700	0
TGFBI	10262000	10830000	10183000
TGM2	0	17553	14290
THAP11	652250	0	463420
THBS3	0	0	310360
THY1	11245000	9355800	9488500
TINAGL1	74455	198770	35316
TJP1	0	20789	0
TKT	511810	109010	371550
TLN1	470480	631190	602140
TLN2	0	7006.6	0
TM9SF3	0	550440	197680
TM9SF4	203560	220340	254630
TMED10	1064400	283510	849630
TMED2	343700	339540	0
TMED9	1084100	838030	928430
TMEM43	1406200	1568300	619410
TMOD3	0	151810	0
TNC	31023	96201	17538
TNS1	0	44303	42931
TNXB	1640600	2152500	1278200
TOM1	9468	0	0
TOMM70	32617	51916	0
TPI1	7057400	5090100	4927100
TPM1	1181300	2309000	2684300
TPM2	5824900	16274000	12721000
TPM3	3446600	3865600	3325600
TPM4	6859000	4667200	6089400
TPPP3	819280	1502400	1248400
TPR	25096	13632	13407
TPT1	1574300	1921400	1516900
TRIM25	67723	323990	46173
TSPO	245450	422910	0
TST	238860	230100	257250
TTC38	45181	68649	67895
TTLL3	5336500	3388600	4836600
TTR	602750	777400	0
TUBA1A	983180	1937100	1566200
TUBA1B	43025000	35840000	38210000
TUBB	6551500	6135800	5785600
TUBB4B	10694000	10711000	8146200
TUFM	128030	281500	110460
TXN	3675900	2738600	3056700
TXNDC12	255820	223470	166080
TXNDC5	901520	923810	780590
TXNL1	356930	331110	0
TYRP1	458860	365190	405070
UBA1	429130	528770	442360
UBA5	289420	0	178320
UBA52	4203300	2961000	3866000
UBE2L3	2967400	631650	1430600
UBE2NL	108030	96988	71899
UBXN6	27399000	11635000	20230000
UFL1	702950	0	582800
UFM1	968080	736640	1688100
UGDH	433790	599640	542760
UGGT1	47069	3861.7	8104.2
UGP2	169830	148720	165670
UQCRC2	0	419760	297970
UQCRH	0	0	577430
USO1	207090	115650	123070
USP5	12951	113660	12597
UTRN	0	1509	3709.4
VASN	100250	0	53590
VAT1	1877200	1148400	1548200
VCAN	1425100	2424100	443370
VCL	314560	429820	454160
VCP	915410	880260	865530
VDAC1	755810	551110	672090
VDAC2	1276800	1872500	1006300
VDAC3	0	417390	0
VIM	50185000	66760000	49258000
VKORC1	1435400	2524100	2507100
VPS35	416690	559880	311310
VPS4B	0	0	91610
VTN	321120	665020	297790
VWF	588560	342720	400920
WARS	206330	259510	333610
WDR1	891130	222220	632500
XPNPEP1	11828	16009	11570
XPO5	74603	53015	69996
YKT6	500970	0	272450
YWHAB	593330	95848	468500
YWHAE	1968800	2567900	1934000
YWHAG	210500	508580	189470
YWHAH	484080	927460	3187300
YWHAQ	391150	531190	290420
YWHAZ	23834000	21184000	20678000
ZW10	214420	0	0
